# Supplementary material for: Diet Quality and Mortality among Chinese Adults: Findings from the China Health and Nutrition Survey
Source: Nutrients. 2023 Dec 27;16(1):94. doi: 10.3390/nu16010094 (PMC10780502; doi:10.3390/nu16010094)
Supplement: Supplementary file 1 [file nutrients-16-00094-s001.zip]

Archive with 2 entries (2 files):
- Supplemental Figures.pdf
- Supplemental tables.pdf
